# Supplementary material for: Impact of Sepsis on the Oncologic Outcomes of Advanced Epithelial Ovarian Cancer Patients: A Multicenter Observational Study
Source: Cancers (Basel). 2023 Sep 20;15(18):4642. doi: 10.3390/cancers15184642 (PMC10526225; doi:10.3390/cancers15184642)
Supplement: Supplementary file 1 [file cancers-15-04642-s001.zip]

Archive with 1 entries (1 files):
- cancers-2487489-SI.pdf
